# Supplementary material for: Ethanol Distribution, Dispensing, and Use: Analysis of a Portion of the Biomass-to-Biofuels Supply Chain Using System Dynamics
Source: PLoS One. 2012 May 14;7(5):e35082. doi: 10.1371/journal.pone.0035082 (PMC3351488; doi:10.1371/journal.pone.0035082)
Supplement: Data S1 — Supporting information is provided in a Microsoft Access Database (2003). This database contains seven tables. The “Additional_Runs” table provides results for incremental gasoline costs in addition to those used in the figures. The following four tables (Data_Figure_4, Data_Firgure_5&6, Data_Figure_7&8, Data_Figure_9) contain model run results that were used in figures 4 through 9. The “EISA” table contains Total Renewable Fuel Requirement data from the regulation implementing EISA (Federal Register Vol. 75, No. 58, Friday, March 26, 2010), and does not represent model results. The “Key_to_Runs_Figures” summarizes which runs were used in which figure. The result provided is national consumption, either actual or maximum, of ethanol or gasoline in flex-fuel or conventional vehicles over 25 years (2006–2030), resulting in 100 records per run. (Actual and maximum gasoline consumption are the same and actual ethanol consumption is not divided by vehicle type.) The supplemental data is an aggregation and summary of a much larger database that retains additional metrics besides national consumption from each run, as well as data on runs not included. (ZIP) [file pone.0035082.s001.zip]

Archive with 2 entries (2 files):
- Data_Supplement.accdb
- Data_Supplement.mdb
